# Supplementary material for: Improving Glass Transition Temperature and Toughness of Epoxy Adhesives by a Complex Room-Temperature Curing System by Changing the Stoichiometry
Source: Polymers (Basel). 2023 Jan 4;15(2):252. doi: 10.3390/polym15020252 (PMC9864282; doi:10.3390/polym15020252)
Supplement: Supplementary file 1 [file polymers-15-00252-s001.zip]

Archive with 1 entries (1 files):
- polymers-2055047-supplementary.pdf
